# Supplementary material for: Steroid responsive idiopathic calcitriol induced hypercalcemia: a case report and review of the literature
Source: BMC Nephrol. 2023 Jun 6;24:159. doi: 10.1186/s12882-023-03203-4 (PMC10245421; doi:10.1186/s12882-023-03203-4)
Supplement: Supplementary file 1 — Supplementary Material 1 [file 12882_2023_3203_MOESM1_ESM.xlsx]

## Sheet: Sheet1
	Calcium	Calcitriol/4	Steroid Dosage
2019-06-12	11.9
2019-08-06	11.1	20.1							80.4
2019-09-24	11.3	19.725	30						78.9
2020-02-24	10.4	15.875	10						63.5
2020-07-03	10.3	16.075	10						64.3
2021-07-10	9.7	19.5	5						78
2021-10-09	11.8		5
2022-02-19	10.1	11.175	10						44.7
2022-07-09	11.6	26	5						104
2023-01-06	10	14.45	10						57.8
											Figure legend. Timeline of calcium level (mg/dl), calcitriol level (ng/dl) and prednisone dose (mg). In order to fit the scale, the calcitriol level was divided by 4.
